# Supplementary material for: Emergence of Neisseria gonorrhoeae Clone with Reduced Susceptibility to Sitafloxacin in China: An In Vitro and Genomic Study
Source: Antibiotics (Basel). 2024 May 20;13(5):468. doi: 10.3390/antibiotics13050468 (PMC11118021; doi:10.3390/antibiotics13050468)
Supplement: Supplementary file 1 [file antibiotics-13-00468-s001.zip]

Archive with 1 entries (1 files):
- antibiotics-2973180-supplementary.xlsx
