# Supplementary material for: Emergence of Neisseria gonorrhoeae Clone with Reduced Susceptibility to Sitafloxacin in China: An In Vitro and Genomic Study
Source: Antibiotics (Basel). 2024 May 20;13(5):468. doi: 10.3390/antibiotics13050468 (PMC11118021; doi:10.3390/antibiotics13050468)
Supplement: Supplementary file 1 [file antibiotics-13-00468-s001.zip › antibiotics-2973180-supplementary.xlsx]

## Sheet: Table S1
Table S1. The meta data of all the ST8123 strains
ID	Sit_MIC	Sit_MIC range(mg/L)	GyrA	ParC	Country	Year
AD-20-04	0.125	0.125-0.25	S91F, D95Y	S87N	China	2020
AT-20-03	0.125	0.125-0.25	S91F, D95A	S87R	China	2020
AT-20-07	1	>0.25	S91F, D95Y	S87N	China	2020
AT-20-10	0.125	0.125-0.25	S91F, D95A	S87R	China	2020
AT-20-11	0.125	0.125-0.25	S91F, D95A	S87R	China	2020
AT-20-18	2	>0.25	S91F, D95Y	S87N	China	2020
AT-20-25	0.125	0.125-0.25	S91F, D95A	S87R	China	2020
BZX-21-01	0.03	<0.125	S91F, D95A	D86N	China	2021
CH-20-2	2	>0.25	S91F, D95Y	S87N	China	2020
HS-20-04	1	>0.25	S91F, D95Y	S87N	China	2020
HS-20-05	0.25	0.125-0.25	S91F, D95A	S87I	China	2020
HS-20-06	1	>0.25	S91F, D95Y	S87N	China	2020
HS-20-17	1	>0.25	S91F, D95Y	S87N	China	2020
HS-20-28	1	>0.25	S91F, D95Y	S87N	China	2020
HS-21-03	2	>0.25	S91F, D95Y	S87N	China	2021
HS-21-10	0.125	0.125-0.25	S91F, D95A	S87R	China	2021
JS-20-03	1	>0.25	S91F, D95Y	S87N	China	2020
JS-20-16	1	>0.25	S91F, D95Y	S87N	China	2020
JZX-21-05	1	>0.25	S91F, D95Y	S87N	China	2021
JZX-21-07	0.25	0.125-0.25	S91F, D95Y	S87N	China	2021
JZX-21-12	0.125	0.125-0.25	S91F, D95A	S87R	China	2021
NX-20-12	0.06	<0.125	S91F, D95A	S87R	China	2020
NX-21-05	1	>0.25	S91F, D95Y	S87N	China	2021
NX-21-13	2	>0.25	S91F, D95Y	S87N	China	2021
PD-20-02	0.25	0.125-0.25	S91F, D95Y	S87N	China	2021
PD-20-06	0.125	0.125-0.25	S91F, D95A	S87R	China	2020
PR-20-08	0.5	>0.25	S91F, D95Y	S87N	China	2020
PR-20-14	0.125	0.125-0.25	S91F, D95A	S87R	China	2020
PR-20-16	1	>0.25	S91F, D95Y	S87N	China	2020
PR-20-17	0.125	0.125-0.25	S91F, D95A	S87R	China	2020
PR-20-28	0.125	0.125-0.25	S91F, D95A	S87R	China	2020
PR-20-34	0.125	0.125-0.25	S91F, D95A	S87R	China	2020
PR-20-50	0.5	>0.25	S91F, D95Y	S87N	China	2020
QJ-20-01	0.25	0.125-0.25	S91F, D95Y	S87N	China	2020
SD-21-01	1	>0.25	S91F, D95Y	S87N	China	2021
SFB-21-05	0.5	>0.25	S91F, D95Y	S87N	China	2021
SL-20-03	0.25	0.125-0.25	S91F, D95A	S87R	China	2020
SL-20-04	0.25	0.125-0.25	S91F, D95Y	S87N	China	2020
SL-20-08	1	>0.25	S91F, D95Y	S87N	China	2020
SL-20-09	1	>0.25	S91F, D95Y	S87C	China	2020
SL-20-11	2	>0.25	S91F, D95Y	S87N	China	2020
SL-20-15	0.125	0.125-0.25	S91F, D95A	S87I	China	2020
SYN-20-01	0.25	0.125-0.25	S91F, D95Y	S87N	China	2020
SYN-20-05	0.5	>0.25	S91F, D95Y	S87N	China	2020
SYN-21-08	0.5	>0.25	S91F, D95Y	S87N	China	2021
SZX-20-03	0.125	0.125-0.25	S91F, D95A	S87R	China	2020
SZX-20-05	1	>0.25	S91F, D95Y	S87N	China	2020
SZX-20-06	1	>0.25	S91F, D95Y	S87N	China	2020
SZX-20-07	1	>0.25	S91F, D95Y	S87N	China	2020
SZX-21-13	1	>0.25	S91F, D95Y	S87N	China	2021
SZX-21-14	0.5	>0.25	S91F, D95Y	S87N	China	2021
W02	2	>0.25	S91F, D95Y	S87N	China	2020
W05	0.25	0.125-0.25	S91F, D95Y	S87N	China	2020
W122	0.25	0.125-0.25	S91F, D95A	S87R	China	2020
W141	0.125	0.125-0.25	S91F, D95A	S87R	China	2020
W151	2	>0.25	S91F, D95Y	S87N	China	2020
W157	2	>0.25	S91F, D95Y	S87N	China	2020
W17	1	>0.25	S91F, D95Y	S87N	China	2020
W19	0.25	0.125-0.25	S91F, D95Y	S87N	China	2020
W22C	1	>0.25	S91F, D95Y	S87N	China	2020
W22U	1	>0.25	S91F, D95Y	S87N	China	2020
W49	1	>0.25	S91F, D95Y	S87N	China	2020
W67	0.125	0.125-0.25	S91F, D95Y	S87N	China	2020
W80	0.125	0.125-0.25	S91F, D95A	S87R	China	2020
W84	1	>0.25	S91F, D95Y	S87N	China	2020
W93	0.03	<0.125	S91F, D95A	S87R	China	2020
08_590_00131	NA	NA	WT	WT	Guinea-Bissau	2007
08_590_00142	NA	NA	WT	WT	Guinea-Bissau	2007
SRR3349919	NA	NA	WT	WT	UK	2011
562571	NA	NA	S91F, D95G	D86N	Norway	2017
VNM16-1	NA	NA	S91F, D95A	S87R	Vietnam	2016
VNM16-18	NA	NA	S91F, D95A	S87R	Vietnam	2016
VNM16-21	NA	NA	S91F, D95Y	S87N	Vietnam	2016
VNM16-22	NA	NA	S91F, D95Y	S87N	Vietnam	2016
VNM16-4	NA	NA	S91F, D95Y	S87N	Vietnam	2016
VNM16-8	NA	NA	S91F, D95Y	S87N	Vietnam	2016
VNM16-96	NA	NA	S91F, D95Y	S87N	Vietnam	2016
AUSMDU00005524	NA	NA	S91F, D95G	D86N	Australia	2006
AUSMDU00005601	NA	NA	WT	WT	Australia	2013
AUSMDU00005602	NA	NA	WT	WT	Australia	2013
NG318	NA	NA	S91F, D95Y	S87N	China	2012
NG040	NA	NA	S91F, D95Y	S87N	China	2012
NG226	NA	NA	S91F, D95Y	S87N	China	2012
NG167	NA	NA	S91F, D95Y	S87N	China	2012
NG310	NA	NA	S91F, D95A	S87R	China	2012
NG148	NA	NA	S91F, D95Y	S87N	China	2012
NG142	NA	NA	S91F, D95Y	S87N	China	2013
NG329	NA	NA	S91F, D95Y	S87N	China	2012
NG435	NA	NA	S91F, D95A	S87R	China	2012
ECDC_GC_074	NA	NA	S91F, D95A	S87N	Norway	2013
ECDC_PT13_009	NA	NA	WT	WT	Portugal	2013
ECDC_PT13_089	NA	NA	WT	WT	Portugal	2013
ERR3577452	NA	NA	S91F, D95Y	S87N	UK	2014
NGPT12049	NA	NA	WT	WT	Portugal	2012
